# Supplementary material for: Effect of Divergent Feeding Regimes During Early Life on the Rumen Microbiota in Calves
Source: Front Microbiol. 2021 Oct 20;12:711040. doi: 10.3389/fmicb.2021.711040 (PMC8565576; doi:10.3389/fmicb.2021.711040)
Supplement: Supplementary file 2 [file Table_1.xlsx]

## Sheet: Supplementary Table S1. Primers
	Supplementary Table 1. Sequencing primers used to target the 16S rRNA gene
	Name	Direction	Target	5'-3' Sequence
	Ba9F	Forward	Universal bacteria	GAGTTTGATCMTGGCTCAG
	Ba515Rmod1	Reverse		CCGCGGCKGCTGGCAC
	Ar915aF	Forward	Universal archaea	AGGAATTGGCGGGGGAGCAC
	Ar1386R	Reverse		GCGGTGTGTGCAAGGAGC
