# Supplementary material for: Effect of Divergent Feeding Regimes During Early Life on the Rumen Microbiota in Calves
Source: Front Microbiol. 2021 Oct 20;12:711040. doi: 10.3389/fmicb.2021.711040 (PMC8565576; doi:10.3389/fmicb.2021.711040)
Supplement: Supplementary file 3 [file Table_2.xlsx]

## Sheet: Supplementary Table S2 Bacteria
	Supplementary Table 2. Taxa composition of the ruminal bacteria community across the three measurement periods in calves. Results are means and standard desviation of the mean (SD)
							P01					P02									P03
							FO		CO			FO		CO		HQ		LQ			FO		CO		HQ		LQ
	Domain	Phylum	Class	Order	Family	Genus	Mean	SD	Mean	SD		Mean	SD	Mean	SD	Mean	SD	Mean	SD		Mean	SD	Mean	SD	Mean	SD	Mean	SD
	Bacteria	Acidobacteria	Holophagae	TPD-58	--	--	0	0	0	0		0	0	0	0	0	0	0	0		0	0	0	0	0	0	0	0
	Bacteria	Actinobacteria	Acidimicrobiia	Acidimicrobiales	Acidimicrobiaceae	Illumatobacter	0	0	0.01	0		0	0	0	0	0	0	0	0		0	0	0	0	0	0	0	0
	Bacteria	Actinobacteria	Acidimicrobiia	Acidimicrobiales	uncultured	--	0	0	0	0		0	0	0	0	0	0	0	0		0	0	0	0	0	0	0	0
	Bacteria	Actinobacteria	Actinobacteria	Actinomycetales	Actinomycetaceae	uncultured	0	0	0	0		0	0	0	0	0	0	0	0		0	0	0	0	0	0	0	0
	Bacteria	Actinobacteria	Actinobacteria	Corynebacteriales	Corynebacteriaceae	Corynebacterium 1	0.01	0	0.01	0		0.01	0	0	0	0.01	0	0	0		0	0	0	0	0	0	0	0
	Bacteria	Actinobacteria	Actinobacteria	Corynebacteriales	Mycobacteriaceae	Mycobacterium	0	0	0	0		0	0	0	0	0	0	0	0		0	0	0	0	0	0	0	0
	Bacteria	Actinobacteria	Actinobacteria	Corynebacteriales	Nocardiaceae	Rhodococcus	0	0	0	0		0.02	0	0.02	0	0.02	0	0.02	0		0.04	0	0.04	0	0.04	0	0.04	0
	Bacteria	Actinobacteria	Actinobacteria	Corynebacteriales	Nocardiaceae	Williamsia	0	0	0	0		0.01	0	0.01	0	0	0	0.03	0		0	0	0	0	0	0	0	0
	Bacteria	Actinobacteria	Actinobacteria	Frankiales	Nakamurellaceae	Nakamurella	0	0	0	0		0	0	0	0	0	0	0	0		0	0	0	0	0	0	0	0
	Bacteria	Actinobacteria	Actinobacteria	Micrococcales	Microbacteriaceae	Agreia	0	0	0	0		0.01	0	0	0	0.01	0	0	0		0.04	0	0.05	0	0.05	0	0.03	0
	Bacteria	Actinobacteria	Actinobacteria	Micrococcales	Microbacteriaceae	Clavibacter	0	0	0	0		0	0	0	0	0	0	0	0		0.02	0	0.02	0	0.03	0	0.01	0
	Bacteria	Actinobacteria	Actinobacteria	Micrococcales	Microbacteriaceae	Curtobacterium	0	0	0	0		0.04	0	0.02	0	0.04	0	0.02	0		0.01	0	0.01	0	0.01	0	0.01	0
	Bacteria	Actinobacteria	Actinobacteria	Micrococcales	Microbacteriaceae	Frigoribacterium	0	0	0	0		0.01	0	0.01	0	0.01	0	0	0		0.01	0	0.01	0	0.01	0	0.01	0
	Bacteria	Actinobacteria	Actinobacteria	Micrococcales	Microbacteriaceae	Frondihabitans	0	0	0	0		0	0	0	0	0	0	0	0		0.01	0	0	0	0.01	0	0	0
	Bacteria	Actinobacteria	Actinobacteria	Micrococcales	Microbacteriaceae	Herbiconiux	0	0	0.07	0.001		0	0	0	0	0	0	0	0		0	0	0	0	0	0	0	0
	Bacteria	Actinobacteria	Actinobacteria	Micrococcales	Microbacteriaceae	Lysinimonas	0	0	0	0		0	0	0	0	0	0	0	0		0	0	0	0	0	0	0	0
	Bacteria	Actinobacteria	Actinobacteria	Micrococcales	Microbacteriaceae	Microbacterium	0	0	0	0		0.01	0	0.01	0	0.01	0	0.01	0		0.01	0	0.01	0	0.01	0	0.01	0
	Bacteria	Actinobacteria	Actinobacteria	Micrococcales	Microbacteriaceae	Plantibacter	0	0	0	0		0	0	0	0	0	0	0	0		0	0	0	0	0	0	0	0
	Bacteria	Actinobacteria	Actinobacteria	Micrococcales	Microbacteriaceae	Pseudoclavibacter	0	0	0	0		0	0	0	0	0	0	0	0		0	0	0	0	0	0	0	0
	Bacteria	Actinobacteria	Actinobacteria	Micrococcales	Microbacteriaceae	Rathayibacter	0	0	0	0		0	0	0	0	0	0	0	0		0.01	0	0.01	0	0.01	0	0.01	0
	Bacteria	Actinobacteria	Actinobacteria	Micrococcales	Microbacteriaceae	uncultured	0	0	0	0		0	0	0	0	0	0	0	0		0	0	0	0	0	0	0	0
	Bacteria	Actinobacteria	Actinobacteria	Micrococcales	Micrococcaceae	Arthrobacter	0	0	0	0		0.01	0	0	0	0.01	0	0	0		0	0	0	0	0	0	0	0
	Bacteria	Actinobacteria	Actinobacteria	Propionibacteriales	Nocardioidaceae	Nocardioides	0	0	0	0		0	0	0	0	0	0	0	0		0	0	0	0	0.01	0	0	0
	Bacteria	Actinobacteria	Actinobacteria	Propionibacteriales	Propionibacteriaceae	Friedmanniella	0	0	0	0		0	0	0	0	0	0	0	0		0	0	0	0	0	0	0	0
	Bacteria	Actinobacteria	Coriobacteriia	Coriobacteriales	Coriobacteriaceae	Atopobium	0.83	0.012	0.79	0.006		0.89	0.006	0.59	0.003	0.85	0.005	0.63	0.005		0.32	0.001	0.36	0.002	0.42	0.002	0.26	0.001
	Bacteria	Actinobacteria	Coriobacteriia	Coriobacteriales	Coriobacteriaceae	Collinsella	0	0	0	0		0	0	0	0	0	0	0	0		0	0	0	0	0	0	0	0
	Bacteria	Actinobacteria	Coriobacteriia	Coriobacteriales	Coriobacteriaceae	Coriobacteriaceae UCG-003	0	0	0	0		0	0	0	0	0	0	0	0		0	0	0	0	0	0	0	0
	Bacteria	Actinobacteria	Coriobacteriia	Coriobacteriales	Coriobacteriaceae	Denitrobacterium	0	0	0	0		0	0	0	0	0.01	0	0	0		0	0	0	0	0	0	0	0
	Bacteria	Actinobacteria	Coriobacteriia	Coriobacteriales	Coriobacteriaceae	Enterorhabdus	0.05	0	0	0		0.02	0	0.01	0	0.02	0	0.01	0		0.03	0	0.02	0	0.02	0	0.03	0
	Bacteria	Actinobacteria	Coriobacteriia	Coriobacteriales	Coriobacteriaceae	Olsenella	0.01	0	0.36	0.004		0.01	0	0.01	0	0.02	0	0.01	0		0.01	0	0.01	0	0.01	0	0	0
	Bacteria	Actinobacteria	Coriobacteriia	Coriobacteriales	Coriobacteriaceae	--	0	0	0	0		0	0	0	0	0	0	0	0		0	0	0	0	0	0	0	0
	Bacteria	Actinobacteria	Coriobacteriia	Coriobacteriales	Coriobacteriaceae	Parvibacter	0.01	0	0	0		0.01	0	0	0	0.01	0	0.01	0		0.03	0	0.02	0	0.03	0	0.02	0
	Bacteria	Actinobacteria	Coriobacteriia	Coriobacteriales	Coriobacteriaceae	Senegalimassilia	0.03	0	0	0		0.06	0	0.03	0	0.05	0	0.04	0		0.03	0	0.02	0	0.03	0	0.02	0
	Bacteria	Actinobacteria	Coriobacteriia	Coriobacteriales	Coriobacteriaceae	Slackia	0	0	0	0		0	0	0	0	0	0	0	0		0	0	0	0	0	0	0	0
	Bacteria	Actinobacteria	Coriobacteriia	Coriobacteriales	Coriobacteriaceae	uncultured	0.04	0	0.04	0		0.04	0	0.04	0	0.05	0	0.03	0		0.06	0	0.05	0	0.06	0	0.05	0
	Bacteria	Armatimonadetes	--	--	--	--	0.01	0	0	0		0.01	0	0.02	0	0.01	0	0.02	0		0.03	0	0.04	0	0.04	0	0.03	0
	Bacteria	Bacteroidetes	Bacteroidetes BD2-2	Bacteroidetes BD2-2	Bacteroidetes BD2-2	Bacteroidetes BD2-2	0	0	0	0		0.04	0	0.04	0.001	0.01	0	0.07	0.001		0.03	0	0.03	0	0.02	0	0.03	0
	Bacteria	Bacteroidetes	Bacteroidetes VC2.1 Bac22	--	--	--	0.25	0.002	0	0		0.07	0.001	0.14	0.001	0.1	0.001	0.11	0.001		0.17	0.001	0.15	0.001	0.15	0.001	0.17	0.001
	Bacteria	Bacteroidetes	Bacteroidia	Bacteroidales	Bacteroidaceae	Bacteroides	0.15	0.001	0.05	0		0.4	0.002	0.3	0.002	0.25	0.001	0.45	0.003		0.17	0	0.18	0.001	0.16	0.001	0.18	0.001
	Bacteria	Bacteroidetes	Bacteroidia	Bacteroidales	Bacteroidales BS11 gut group	--	2.06	0.016	0.03	0		3.9	0.021	3.52	0.029	2.06	0.011	5.37	0.025		3.94	0.011	3.75	0.009	3.78	0.008	3.91	0.012
	Bacteria	Bacteroidetes	Bacteroidia	Bacteroidales	Bacteroidales Incertae Sedis	Phocaeicola	0.02	0	0	0		0.01	0	0.01	0	0.02	0	0	0		0	0	0	0	0	0	0	0
	Bacteria	Bacteroidetes	Bacteroidia	Bacteroidales	Bacteroidales RF16 group	--	1.06	0.006	0	0		1.32	0.01	1.14	0.008	0.84	0.006	1.63	0.01		0.85	0.004	1.01	0.005	0.91	0.004	0.95	0.006
	Bacteria	Bacteroidetes	Bacteroidia	Bacteroidales	Bacteroidales S24-7 group	--	1.87	0.011	0.31	0.002		1.72	0.012	1.33	0.01	1	0.006	2.05	0.013		3.62	0.013	3.84	0.011	3.78	0.014	3.68	0.01
	Bacteria	Bacteroidetes	Bacteroidia	Bacteroidales	Bacteroidales UCG-001	--	0.16	0.002	0	0		0.29	0.004	0.36	0.003	0.15	0.001	0.49	0.004		0.48	0.002	0.42	0.002	0.48	0.002	0.42	0.002
	Bacteria	Bacteroidetes	Bacteroidia	Bacteroidales	COB P4-1 termite group	--	0	0	0	0		0	0	0	0	0	0	0.01	0		0	0	0	0	0	0	0	0
	Bacteria	Bacteroidetes	Bacteroidia	Bacteroidales	Marinilabiaceae	uncultured	0.01	0	0	0		0.03	0	0.01	0	0.01	0	0.03	0		0.05	0	0.05	0	0.05	0	0.05	0
	Bacteria	Bacteroidetes	Bacteroidia	Bacteroidales	p-2534-18B5 gut group	--	0.57	0.012	0.01	0		0.01	0	0.02	0	0.01	0	0.03	0		0.06	0	0.09	0.001	0.09	0.001	0.05	0
	Bacteria	Bacteroidetes	Bacteroidia	Bacteroidales	PeH15	--	0	0	0	0		0	0	0.01	0	0	0	0.01	0		0.01	0	0.01	0	0.01	0	0.01	0
	Bacteria	Bacteroidetes	Bacteroidia	Bacteroidales	Porphyromonadaceae	Dysgonomonas	0	0	0	0		0	0	0	0	0	0	0	0		0	0	0	0	0	0	0	0
	Bacteria	Bacteroidetes	Bacteroidia	Bacteroidales	Porphyromonadaceae	Odoribacter	0	0	0	0		0	0	0.01	0	0	0	0.01	0		0	0	0	0	0	0	0	0
	Bacteria	Bacteroidetes	Bacteroidia	Bacteroidales	Porphyromonadaceae	Parabacteroides	0	0	0	0		0	0	0	0	0	0	0	0		0	0	0	0	0	0	0	0
	Bacteria	Bacteroidetes	Bacteroidia	Bacteroidales	Porphyromonadaceae	Porphyromonas	0	0	0	0		0	0	0	0	0	0	0	0		0	0	0	0	0	0	0	0
	Bacteria	Bacteroidetes	Bacteroidia	Bacteroidales	Porphyromonadaceae	Proteiniphilum	0.03	0	0	0		0.01	0	0.01	0	0	0	0.01	0		0.03	0	0.02	0	0.03	0	0.02	0
	Bacteria	Bacteroidetes	Bacteroidia	Bacteroidales	Porphyromonadaceae	uncultured	0.03	0.001	0	0		0.07	0.001	0.05	0	0.07	0.001	0.05	0		0.03	0	0.03	0	0.04	0	0.02	0
	Bacteria	Bacteroidetes	Bacteroidia	Bacteroidales	Prevotellaceae	Alloprevotella	0.28	0.003	0.04	0		0.17	0.001	0.18	0.001	0.2	0.001	0.14	0.001		0.09	0.001	0.07	0	0.09	0.001	0.07	0
	Bacteria	Bacteroidetes	Bacteroidia	Bacteroidales	Prevotellaceae	Paraprevotella	0.01	0	0	0		0.03	0	0.1	0.002	0.07	0.001	0.06	0.001		0.02	0	0.01	0	0.02	0	0.01	0
	Bacteria	Bacteroidetes	Bacteroidia	Bacteroidales	Prevotellaceae	Prevotella 1	41.01	0.107	7.8	0.176		35.94	0.073	36.64	0.094	38.35	0.066	34.23	0.095		33.32	0.06	34.12	0.062	33.24	0.058	34.2	0.063
	Bacteria	Bacteroidetes	Bacteroidia	Bacteroidales	Prevotellaceae	Prevotella 2	0.01	0	0.01	0		0.01	0	0.01	0	0.01	0	0	0		0.01	0	0.01	0	0.01	0	0.01	0
	Bacteria	Bacteroidetes	Bacteroidia	Bacteroidales	Prevotellaceae	Prevotella 6	0	0	0.07	0.001		0	0	0	0	0	0	0	0		0	0	0	0	0	0	0	0
	Bacteria	Bacteroidetes	Bacteroidia	Bacteroidales	Prevotellaceae	Prevotella 7	0.82	0.013	31.76	0.196		0.12	0.002	0.09	0.001	0.17	0.002	0.04	0		0.1	0.001	0.07	0	0.1	0.001	0.07	0
	Bacteria	Bacteroidetes	Bacteroidia	Bacteroidales	Prevotellaceae	Prevotella 9	0.05	0	0.3	0.002		0.02	0	0.03	0	0.04	0	0.01	0		0.02	0	0.01	0	0.01	0	0.02	0
	Bacteria	Bacteroidetes	Bacteroidia	Bacteroidales	Prevotellaceae	Prevotella	0	0	1.5	0.013		0	0	0	0	0	0	0	0		0	0	0	0	0	0	0	0
	Bacteria	Bacteroidetes	Bacteroidia	Bacteroidales	Prevotellaceae	Prevotellaceae Ga6A1 group	0.01	0	0	0		0.16	0.002	0.18	0.002	0.25	0.002	0.09	0		0.02	0	0.03	0	0.04	0	0.02	0
	Bacteria	Bacteroidetes	Bacteroidia	Bacteroidales	Prevotellaceae	Prevotellaceae NK3B31 group	0.53	0.013	0	0		0.47	0.005	0.59	0.008	0.35	0.003	0.7	0.009		0.58	0.002	0.5	0.001	0.55	0.002	0.53	0.002
	Bacteria	Bacteroidetes	Bacteroidia	Bacteroidales	Prevotellaceae	Prevotellaceae UCG-001	1.12	0.009	1.94	0.028		2.29	0.008	3.77	0.029	3.67	0.028	2.38	0.012		2.66	0.007	2.73	0.008	2.59	0.008	2.8	0.007
	Bacteria	Bacteroidetes	Bacteroidia	Bacteroidales	Prevotellaceae	Prevotellaceae UCG-003	1.42	0.009	0	0		3.23	0.019	2.09	0.011	1.71	0.01	3.62	0.016		2.54	0.008	2.78	0.009	2.74	0.008	2.58	0.009
	Bacteria	Bacteroidetes	Bacteroidia	Bacteroidales	Prevotellaceae	Prevotellaceae UCG-004	0.06	0	0.03	0		0.06	0.001	0.08	0.001	0.05	0	0.09	0.001		0.11	0	0.11	0	0.11	0	0.11	0
	Bacteria	Bacteroidetes	Bacteroidia	Bacteroidales	Prevotellaceae	Prevotellaceae YAB2003 group	0.11	0.001	0.01	0		0.14	0.001	0.1	0.001	0.19	0.001	0.04	0		0.16	0.002	0.18	0.002	0.19	0.002	0.16	0.002
	Bacteria	Bacteroidetes	Bacteroidia	Bacteroidales	Prevotellaceae	uncultured	0.07	0.001	0.01	0		0.2	0.002	0.08	0.001	0.12	0.002	0.16	0.001		0.29	0.002	0.26	0.001	0.27	0.002	0.27	0.001
	Bacteria	Bacteroidetes	Bacteroidia	Bacteroidales	RH-aaj90h05	--	0.07	0.001	0.01	0		0.01	0	0	0	0.01	0	0	0		0.01	0	0.01	0	0.01	0	0.01	0
	Bacteria	Bacteroidetes	Bacteroidia	Bacteroidales	Rikenellaceae	Alistipes	0	0	0	0		0.01	0	0.01	0	0.01	0	0.01	0		0	0	0.01	0	0.01	0	0	0
	Bacteria	Bacteroidetes	Bacteroidia	Bacteroidales	Rikenellaceae	Blvii28 wastewater-sludge group	0	0	0	0		0.01	0	0	0	0	0	0.01	0		0	0	0	0	0	0	0	0
	Bacteria	Bacteroidetes	Bacteroidia	Bacteroidales	Rikenellaceae	hoa5-07d05 gut group	0	0	0	0		0.01	0	0.01	0	0	0	0.02	0		0	0	0	0	0	0	0	0
	Bacteria	Bacteroidetes	Bacteroidia	Bacteroidales	Rikenellaceae	Rikenellaceae RC9 gut group	1.93	0.011	0.26	0.001		4.96	0.018	4.61	0.017	3.96	0.017	5.61	0.013		3.76	0.007	3.78	0.007	3.7	0.007	3.84	0.008
	Bacteria	Bacteroidetes	Bacteroidia	Bacteroidales	Rikenellaceae	SP3-e08	0.01	0	0.01	0		0	0	0.01	0	0.01	0	0	0		0.01	0	0.01	0	0.01	0	0.01	0
	Bacteria	Bacteroidetes	Bacteroidia	Bacteroidales	Rikenellaceae	U29-B03	0.04	0.001	0	0		0.03	0	0.06	0.001	0.04	0	0.04	0		0.04	0	0.04	0	0.03	0	0.05	0
	Bacteria	Bacteroidetes	Bacteroidia	Bacteroidales	Rikenellaceae	vadinBC27 wastewater-sludge group	0	0	0	0		0	0	0	0	0	0	0	0		0	0	0	0	0	0	0	0
	Bacteria	Bacteroidetes	Bacteroidia	Bacteroidales	uncultured	--	0.02	0	0.01	0		0.01	0	0.01	0	0.01	0	0	0		0	0	0	0	0	0	0	0
	Bacteria	Bacteroidetes	Cytophagia	Cytophagales	Cytophagaceae	Dyadobacter	0	0	0	0		0	0	0	0	0	0	0	0		0.01	0	0.01	0	0.01	0	0	0
	Bacteria	Bacteroidetes	Flavobacteriia	Flavobacteriales	Flavobacteriaceae	Bergeyella	0	0	0	0		0	0	0	0	0	0	0	0		0	0	0	0	0	0	0	0
	Bacteria	Bacteroidetes	Flavobacteriia	Flavobacteriales	Flavobacteriaceae	Chryseobacterium	0	0	0	0		0	0	0	0	0	0	0	0		0.03	0	0.03	0	0.04	0.001	0.02	0
	Bacteria	Bacteroidetes	Flavobacteriia	Flavobacteriales	Flavobacteriaceae	Empedobacter	0	0	0	0		0.03	0.001	0	0	0.03	0.001	0	0		0	0	0	0	0	0	0	0
	Bacteria	Bacteroidetes	Flavobacteriia	Flavobacteriales	Flavobacteriaceae	Epilithonimonas	0	0	0	0		0	0	0	0	0	0	0	0		0.01	0	0.01	0	0.02	0	0.01	0
	Bacteria	Bacteroidetes	Flavobacteriia	Flavobacteriales	Flavobacteriaceae	Flavobacterium	0	0	0	0		0.01	0	0	0	0.01	0	0	0		0.04	0	0.05	0	0.06	0	0.03	0
	Bacteria	Bacteroidetes	Flavobacteriia	Flavobacteriales	NS9 marine group	--	0	0	0	0		0	0	0	0	0	0	0	0		0	0	0	0	0	0	0	0
	Bacteria	Bacteroidetes	SB-5	--	--	--	0	0	0	0		0	0	0	0	0	0	0	0		0	0	0	0	0	0	0	0
	Bacteria	Bacteroidetes	Sphingobacteriia	Sphingobacteriales	Chitinophagaceae	uncultured	0	0	0	0		0	0	0	0	0	0	0	0		0	0	0	0	0	0	0	0
	Bacteria	Bacteroidetes	Sphingobacteriia	Sphingobacteriales	Sphingobacteriaceae	Mucilaginibacter	0	0	0	0		0	0	0	0	0	0	0	0		0	0	0	0	0	0	0	0
	Bacteria	Bacteroidetes	Sphingobacteriia	Sphingobacteriales	Sphingobacteriaceae	Pedobacter	0	0	0	0		0	0	0	0	0	0	0	0		0.03	0	0.04	0.001	0.05	0.001	0.02	0
	Bacteria	Bacteroidetes	Sphingobacteriia	Sphingobacteriales	Sphingobacteriaceae	Sphingobacterium	0	0	0	0		0.02	0	0.01	0	0.01	0	0.01	0		0	0	0	0	0	0	0	0
	Bacteria	Bacteroidetes	Sphingobacteriia	Sphingobacteriales	WCHB1-69	--	0	0	0	0		0	0	0	0	0	0	0	0		0	0	0	0	0	0	0	0
	Bacteria	Candidate division SR1	--	--	--	--	0.04	0.001	0	0		0.15	0.001	0.31	0.003	0.29	0.002	0.17	0.003		0.33	0.001	0.34	0.001	0.34	0.001	0.33	0.001
	Bacteria	Chlamydiae	Chlamydiae	Chlamydiales	WA-aaa01f12	--	0	0	0	0		0.01	0	0.01	0	0	0	0.02	0		0.02	0	0.02	0	0.03	0	0.01	0
	Bacteria	Chloroflexi	Anaerolineae	Anaerolineales	Anaerolineaceae	Anaerolinea	0	0	0	0		0	0	0	0	0	0	0	0		0	0	0	0	0	0	0	0
	Bacteria	Chloroflexi	Anaerolineae	Anaerolineales	Anaerolineaceae	uncultured	0.04	0	0.03	0		0.11	0.001	0.07	0	0.08	0	0.11	0.001		0.15	0.001	0.13	0.001	0.13	0.001	0.15	0.001
	Bacteria	Chloroflexi	Dehalococcoidia	MSBL5	--	--	0.01	0	0	0		0.01	0	0.01	0	0.02	0	0	0		0	0	0	0	0	0	0	0
	Bacteria	Chloroflexi	Thermomicrobia	JG30-KF-CM45	--	--	0	0	0	0		0	0	0	0	0	0	0	0		0	0	0	0	0	0	0	0
	Bacteria	Chloroflexi	uncultured	--	--	--	0	0	0.01	0		0	0	0	0	0	0	0	0		0	0	0	0	0	0	0	0
	Bacteria	Cyanobacteria	Chloroplast	--	--	--	0.02	0	0.01	0		0.02	0	0.02	0	0.03	0	0.01	0		0.02	0	0.03	0	0.03	0	0.02	0
	Bacteria	Cyanobacteria	Cyanobacteria	SubsectionI	FamilyI	Microcystis	0.01	0	0	0		0	0	0	0	0	0	0	0		0	0	0	0	0	0	0	0
	Bacteria	Cyanobacteria	Melainabacteria	Gastranaerophilales	--	--	0.32	0.002	0.32	0.005		0.74	0.006	1.05	0.008	0.35	0.002	1.44	0.007		0.34	0.001	0.37	0.002	0.37	0.002	0.34	0.002
	Bacteria	Cyanobacteria	ML635J-21	--	--	--	0	0	0	0		0	0	0	0	0	0	0	0		0	0	0	0	0	0	0	0
	Bacteria	Elusimicrobia	Elusimicrobia	Elusimicrobiales	Elusimicrobiaceae	Elusimicrobium	0.02	0	0	0		0.03	0	0.03	0	0.01	0	0.05	0		0.01	0	0.01	0	0.01	0	0.01	0
	Bacteria	Elusimicrobia	Elusimicrobia	Lineage I (Endomicrobia)	--	--	0	0	0	0		0.02	0	0.04	0	0	0	0.06	0		0.04	0.001	0.01	0	0.04	0.001	0.01	0
	Bacteria	Elusimicrobia	Elusimicrobia	Lineage IV	--	--	0	0	0	0		0	0	0	0	0	0	0	0		0	0	0	0	0	0	0	0
	Bacteria	Fibrobacteres	Fibrobacteria	Fibrobacterales	Fibrobacteraceae	Fibrobacter	0.93	0.014	0.06	0.001		0.94	0.01	0.93	0.009	0.28	0.002	1.59	0.009		1.17	0.004	1.18	0.005	1.17	0.005	1.18	0.005
	Bacteria	Firmicutes	Bacilli	Bacillales	Bacillaceae	Bacillus	0	0	0	0		0.09	0.001	0.03	0.001	0.11	0.001	0.01	0		0	0	0	0	0	0	0	0
	Bacteria	Firmicutes	Bacilli	Bacillales	Staphylococcaceae	Staphylococcus	0	0	0	0		0.01	0	0	0	0.01	0	0.01	0		0	0	0	0	0	0	0	0
	Bacteria	Firmicutes	Bacilli	Lactobacillales	Enterococcaceae	Enterococcus	0	0	0	0		0	0	0	0	0.01	0	0	0		0	0	0	0	0	0	0	0
	Bacteria	Firmicutes	Bacilli	Lactobacillales	Lactobacillaceae	Lactobacillus	0.01	0	0	0		0	0	0	0	0	0	0	0		0	0	0	0	0	0	0	0
	Bacteria	Firmicutes	Bacilli	Lactobacillales	Streptococcaceae	Streptococcus	0.19	0.002	0.02	0		0.35	0.004	0.22	0.002	0.33	0.003	0.23	0.003		0.26	0.003	0.17	0.001	0.24	0.002	0.18	0.002
	Bacteria	Firmicutes	Clostridia	Clostridiales	Christensenellaceae	Christensenellaceae R-7 group	3.65	0.024	0.13	0.001		8.32	0.034	6.73	0.015	5.91	0.014	9.14	0.028		9.33	0.017	7.48	0.018	8.97	0.02	7.83	0.018
	Bacteria	Firmicutes	Clostridia	Clostridiales	Christensenellaceae	uncultured	0.01	0	0	0		0.02	0	0.02	0	0.01	0	0.03	0		0.03	0	0.03	0	0.03	0	0.03	0
	Bacteria	Firmicutes	Clostridia	Clostridiales	Clostridiaceae 1	Clostridium sensu stricto 1	0	0	0	0		0	0	0	0	0	0	0	0		0.08	0.002	0.03	0	0.08	0.002	0.03	0
	Bacteria	Firmicutes	Clostridia	Clostridiales	Clostridiaceae 1	Sarcina	0	0	0.01	0		0	0	0	0	0	0	0	0		0	0	0	0	0	0	0	0
	Bacteria	Firmicutes	Clostridia	Clostridiales	Clostridiales vadinBB60 group	--	0.03	0	0.01	0		0.08	0	0.09	0	0.08	0	0.09	0.001		0.04	0	0.04	0	0.04	0	0.04	0
	Bacteria	Firmicutes	Clostridia	Clostridiales	Defluviitaleaceae	Defluviitaleaceae UCG-011	0.07	0	0.02	0		0.09	0	0.1	0.001	0.08	0	0.11	0.001		0.11	0.001	0.11	0	0.11	0	0.11	0
	Bacteria	Firmicutes	Clostridia	Clostridiales	Eubacteriaceae	Anaerofustis	0	0	0	0		0.01	0	0	0	0.01	0	0	0		0.01	0	0.01	0	0.01	0	0.01	0
	Bacteria	Firmicutes	Clostridia	Clostridiales	Eubacteriaceae	Pseudoramibacter	0	0	0.12	0.001		0	0	0	0	0.01	0	0	0		0.01	0	0.01	0	0.01	0	0.01	0
	Bacteria	Firmicutes	Clostridia	Clostridiales	Family XII	Fusibacter	0	0	0	0		0	0	0	0	0	0	0	0		0	0	0	0	0	0	0	0
	Bacteria	Firmicutes	Clostridia	Clostridiales	Family XIII	[Eubacterium] brachy group	0.02	0	0.01	0		0.02	0	0.02	0	0.02	0	0.02	0		0.09	0	0.09	0	0.1	0	0.09	0
	Bacteria	Firmicutes	Clostridia	Clostridiales	Family XIII	[Eubacterium] nodatum group	0.1	0	0.24	0.001		0.13	0.001	0.13	0.001	0.16	0.001	0.1	0		0.22	0.001	0.19	0.001	0.19	0	0.23	0.001
	Bacteria	Firmicutes	Clostridia	Clostridiales	Family XIII	Anaerovorax	0.09	0.001	0	0		0.15	0.001	0.17	0.001	0.13	0	0.19	0.001		0.37	0.001	0.35	0.001	0.36	0.001	0.36	0.001
	Bacteria	Firmicutes	Clostridia	Clostridiales	Family XIII	Family XIII AD3011 group	0.15	0.001	0.02	0		0.26	0.001	0.21	0.001	0.29	0.001	0.19	0.001		0.49	0.001	0.45	0.001	0.46	0.002	0.48	0.001
	Bacteria	Firmicutes	Clostridia	Clostridiales	Family XIII	Family XIII UCG-001	0.07	0	0.05	0		0.06	0	0.05	0	0.07	0	0.04	0		0.09	0	0.09	0	0.09	0	0.09	0
	Bacteria	Firmicutes	Clostridia	Clostridiales	Family XIII	Family XIII UCG-002	0.02	0	0	0		0.06	0	0.06	0	0.06	0	0.06	0		0.12	0.001	0.1	0	0.11	0.001	0.11	0
	Bacteria	Firmicutes	Clostridia	Clostridiales	Family XIII	Incertae Sedis	0.01	0	0	0		0.01	0	0.01	0	0.01	0	0.01	0		0.01	0	0.01	0	0.01	0	0.01	0
	Bacteria	Firmicutes	Clostridia	Clostridiales	Family XIII	Mogibacterium	0.2	0.001	0.1	0		0.46	0.002	0.38	0.002	0.56	0.002	0.29	0.001		1.08	0.003	0.95	0.003	1.03	0.003	1	0.003
	Bacteria	Firmicutes	Clostridia	Clostridiales	Family XIII	uncultured	0	0	0.01	0		0	0	0	0	0	0	0	0		0	0	0	0	0	0	0	0
	Bacteria	Firmicutes	Clostridia	Clostridiales	Lachnospiraceae	[Eubacterium] cellulosolvens group	0.17	0.001	0	0		0.03	0	0.04	0.001	0.07	0.001	0	0		0.23	0.003	0.23	0.002	0.21	0.002	0.25	0.002
	Bacteria	Firmicutes	Clostridia	Clostridiales	Lachnospiraceae	[Eubacterium] hallii group	0.3	0.001	0.21	0.001		0.33	0.002	0.26	0.002	0.41	0.002	0.17	0.001		0.2	0.001	0.16	0	0.17	0	0.19	0.001
	Bacteria	Firmicutes	Clostridia	Clostridiales	Lachnospiraceae	[Eubacterium] oxidoreducens group	0	0	0.01	0		0.01	0	0.02	0	0.01	0	0.02	0		0.05	0	0.04	0	0.04	0	0.05	0
	Bacteria	Firmicutes	Clostridia	Clostridiales	Lachnospiraceae	[Eubacterium] ruminantium group	1.05	0.009	0.25	0.004		0.34	0.001	0.4	0.002	0.4	0.002	0.34	0.001		0.77	0.004	0.83	0.003	0.74	0.003	0.87	0.004
	Bacteria	Firmicutes	Clostridia	Clostridiales	Lachnospiraceae	[Eubacterium] ventriosum group	0.03	0	0	0		0.14	0.002	0.14	0.001	0.08	0	0.2	0.002		0.06	0	0.07	0	0.07	0	0.06	0
	Bacteria	Firmicutes	Clostridia	Clostridiales	Lachnospiraceae	[Ruminococcus] gauvreauii group	0.31	0.002	0.54	0.003		0.23	0.001	0.15	0.001	0.24	0.001	0.14	0.001		0.37	0.001	0.39	0.001	0.37	0.001	0.39	0.001
	Bacteria	Firmicutes	Clostridia	Clostridiales	Lachnospiraceae	Acetitomaculum	0.33	0.002	1.21	0.018		0.49	0.002	0.39	0.002	0.45	0.002	0.43	0.002		0.38	0.001	0.36	0.001	0.37	0.001	0.37	0.001
	Bacteria	Firmicutes	Clostridia	Clostridiales	Lachnospiraceae	Anaerosporobacter	0.01	0	0	0		0	0	0	0	0	0	0	0		0	0	0.01	0	0.01	0	0.01	0
	Bacteria	Firmicutes	Clostridia	Clostridiales	Lachnospiraceae	Anaerostipes	0.02	0	0.01	0		0.02	0	0.03	0	0.04	0	0.02	0		0.02	0	0.02	0	0.01	0	0.02	0
	Bacteria	Firmicutes	Clostridia	Clostridiales	Lachnospiraceae	Blautia	0.08	0	0.09	0.001		0.15	0.001	0.13	0.001	0.15	0	0.12	0.001		0.17	0.001	0.18	0.001	0.17	0.001	0.18	0.001
	Bacteria	Firmicutes	Clostridia	Clostridiales	Lachnospiraceae	Butyrivibrio 2	0.44	0.002	0.01	0		1.21	0.01	1.33	0.015	1.88	0.016	0.66	0.003		0.68	0.004	0.65	0.002	0.72	0.003	0.61	0.002
	Bacteria	Firmicutes	Clostridia	Clostridiales	Lachnospiraceae	Catonella	0	0	0	0		0	0	0	0	0	0	0	0		0	0	0	0	0	0	0	0
	Bacteria	Firmicutes	Clostridia	Clostridiales	Lachnospiraceae	Cellulosilyticum	0	0	0.06	0.001		0	0	0	0	0	0	0	0		0	0	0	0	0	0	0	0
	Bacteria	Firmicutes	Clostridia	Clostridiales	Lachnospiraceae	Coprococcus 1	0.23	0.002	0.15	0.002		0.11	0	0.08	0.001	0.13	0	0.07	0		0.15	0.001	0.13	0	0.15	0	0.13	0
	Bacteria	Firmicutes	Clostridia	Clostridiales	Lachnospiraceae	Coprococcus 2	0.22	0.002	0	0		0.03	0	0.06	0	0.05	0	0.03	0		0.03	0	0.02	0	0.02	0	0.04	0
	Bacteria	Firmicutes	Clostridia	Clostridiales	Lachnospiraceae	Coprococcus 3	0	0	0	0		0	0	0	0	0	0	0	0		0	0	0	0	0	0	0	0
	Bacteria	Firmicutes	Clostridia	Clostridiales	Lachnospiraceae	Dorea	0.03	0	0.01	0		0.03	0	0.03	0	0.04	0	0.02	0		0.02	0	0.02	0	0.02	0	0.02	0
	Bacteria	Firmicutes	Clostridia	Clostridiales	Lachnospiraceae	Fusicatenibacter	0	0	0.06	0.001		0	0	0	0	0	0	0	0		0	0	0	0	0	0	0	0
	Bacteria	Firmicutes	Clostridia	Clostridiales	Lachnospiraceae	Howardella	0.04	0	0.04	0		0.04	0	0.04	0	0.02	0	0.06	0		0.01	0	0.01	0	0.01	0	0.01	0
	Bacteria	Firmicutes	Clostridia	Clostridiales	Lachnospiraceae	Incertae Sedis	0.36	0.003	0.03	0		0.04	0	0.14	0.002	0.14	0.002	0.03	0		0.12	0.001	0.11	0	0.11	0	0.12	0.001
	Bacteria	Firmicutes	Clostridia	Clostridiales	Lachnospiraceae	Lachnobacterium	0	0	0	0		0.04	0.001	0.02	0	0.05	0.001	0.01	0		0.04	0.001	0.05	0	0.04	0	0.05	0.001
	Bacteria	Firmicutes	Clostridia	Clostridiales	Lachnospiraceae	Lachnoclostridium 1	0.03	0	0.07	0.001		0	0	0.01	0	0.01	0	0	0		0.03	0	0.03	0	0.03	0	0.04	0
	Bacteria	Firmicutes	Clostridia	Clostridiales	Lachnospiraceae	Lachnoclostridium 10	0	0	0	0		0.03	0	0.05	0.001	0.01	0	0.07	0.001		0.07	0	0.07	0	0.07	0	0.08	0
	Bacteria	Firmicutes	Clostridia	Clostridiales	Lachnospiraceae	Lachnoclostridium 12	0	0	0	0		0	0	0.03	0.001	0.03	0.001	0.01	0		0.01	0	0.01	0	0.01	0	0	0
	Bacteria	Firmicutes	Clostridia	Clostridiales	Lachnospiraceae	Lachnoclostridium	0.03	0	0.07	0.001		0.02	0	0.02	0	0.03	0	0.02	0		0.03	0	0.02	0	0.03	0	0.03	0
	Bacteria	Firmicutes	Clostridia	Clostridiales	Lachnospiraceae	Lachnospira	0.01	0	0.11	0.001		0.02	0	0.03	0	0.05	0	0	0		0.02	0	0.03	0	0.02	0	0.02	0
	Bacteria	Firmicutes	Clostridia	Clostridiales	Lachnospiraceae	Lachnospiraceae AC2044 group	0.69	0.011	0	0		0.61	0.003	0.49	0.002	0.55	0.003	0.56	0.003		0.68	0.002	0.74	0.002	0.67	0.002	0.75	0.002
	Bacteria	Firmicutes	Clostridia	Clostridiales	Lachnospiraceae	Lachnospiraceae FCS020 group	0.05	0.001	0	0		0.19	0.002	0.13	0.001	0.13	0.001	0.19	0.001		0.1	0	0.13	0	0.13	0	0.1	0
	Bacteria	Firmicutes	Clostridia	Clostridiales	Lachnospiraceae	Lachnospiraceae FE2018 group	0	0	0.03	0		0.01	0	0.04	0.001	0.05	0.001	0	0		0	0	0	0	0	0	0	0
	Bacteria	Firmicutes	Clostridia	Clostridiales	Lachnospiraceae	Lachnospiraceae NC2004 group	0.07	0.001	0.01	0		0.02	0	0.02	0	0.02	0	0.02	0		0.04	0	0.05	0	0.05	0	0.05	0
	Bacteria	Firmicutes	Clostridia	Clostridiales	Lachnospiraceae	Lachnospiraceae ND3007 group	0.14	0.001	0.01	0		0.24	0.001	0.66	0.008	0.6	0.008	0.3	0.002		0.4	0.001	0.48	0.001	0.42	0.001	0.47	0.002
	Bacteria	Firmicutes	Clostridia	Clostridiales	Lachnospiraceae	Lachnospiraceae NK3A20 group	2.42	0.016	11.07	0.107		2.3	0.007	2.05	0.009	2.33	0.006	2.02	0.01		0.92	0.003	0.7	0.001	0.78	0.003	0.84	0.002
	Bacteria	Firmicutes	Clostridia	Clostridiales	Lachnospiraceae	Lachnospiraceae NK4A136 group	0.78	0.013	0.85	0.004		0.35	0.002	0.59	0.004	0.49	0.004	0.44	0.002		0.26	0.001	0.28	0.001	0.25	0.001	0.29	0.001
	Bacteria	Firmicutes	Clostridia	Clostridiales	Lachnospiraceae	Lachnospiraceae NK4B4 group	0.03	0	0	0		0.01	0	0.01	0	0	0	0.01	0		0.01	0	0.01	0	0.01	0	0.01	0
	Bacteria	Firmicutes	Clostridia	Clostridiales	Lachnospiraceae	Lachnospiraceae UCG-001	0.01	0	0.01	0		0.01	0	0.02	0	0.02	0	0.01	0		0.01	0	0.02	0	0.01	0	0.01	0
	Bacteria	Firmicutes	Clostridia	Clostridiales	Lachnospiraceae	Lachnospiraceae UCG-002	0.02	0	0.02	0		0.08	0	0.07	0	0.07	0	0.07	0		0.03	0	0.03	0	0.03	0	0.03	0
	Bacteria	Firmicutes	Clostridia	Clostridiales	Lachnospiraceae	Lachnospiraceae UCG-004	0	0	0	0		0	0	0	0	0	0	0	0		0	0	0	0	0	0	0	0
	Bacteria	Firmicutes	Clostridia	Clostridiales	Lachnospiraceae	Lachnospiraceae UCG-005	0.01	0	1.11	0.027		0.04	0.001	0.01	0	0.05	0.001	0.01	0		0.03	0	0.03	0	0.03	0	0.03	0
	Bacteria	Firmicutes	Clostridia	Clostridiales	Lachnospiraceae	Lachnospiraceae UCG-006	0.04	0	0	0		0.09	0	0.07	0	0.06	0	0.11	0		0.15	0.001	0.14	0.001	0.14	0.001	0.16	0
	Bacteria	Firmicutes	Clostridia	Clostridiales	Lachnospiraceae	Lachnospiraceae UCG-008	0.11	0.001	0.01	0		0.18	0.001	0.18	0.001	0.13	0.001	0.24	0.001		0.26	0.001	0.21	0.001	0.23	0.001	0.24	0.001
	Bacteria	Firmicutes	Clostridia	Clostridiales	Lachnospiraceae	Lachnospiraceae UCG-009	0	0	0	0		0.03	0	0.03	0	0.01	0	0.05	0		0.01	0	0.01	0	0.01	0	0.01	0
	Bacteria	Firmicutes	Clostridia	Clostridiales	Lachnospiraceae	Lachnospiraceae UCG-010	0	0	0	0		0.01	0	0.01	0	0	0	0.01	0		0.01	0	0.01	0	0.01	0	0.01	0
	Bacteria	Firmicutes	Clostridia	Clostridiales	Lachnospiraceae	Lachnospiraceae XPB1014 group	0.66	0.007	0	0		1.51	0.018	0.59	0.006	1.63	0.018	0.47	0.003		0.33	0.001	0.32	0.001	0.32	0.001	0.33	0.001
	Bacteria	Firmicutes	Clostridia	Clostridiales	Lachnospiraceae	Marvinbryantia	0.14	0.001	0.01	0		0.19	0.001	0.16	0.001	0.19	0	0.16	0.001		0.19	0	0.15	0	0.18	0.001	0.16	0
	Bacteria	Firmicutes	Clostridia	Clostridiales	Lachnospiraceae	Mobilitalea	0	0	0.02	0		0	0	0	0	0	0	0	0		0	0	0	0	0	0	0	0
	Bacteria	Firmicutes	Clostridia	Clostridiales	Lachnospiraceae	Moryella	0.06	0	0.01	0		0.03	0	0.03	0	0.03	0	0.04	0		0.09	0	0.09	0	0.08	0	0.1	0
	Bacteria	Firmicutes	Clostridia	Clostridiales	Lachnospiraceae	Oribacterium	0.36	0.003	0.09	0.001		0.32	0.002	0.28	0.002	0.43	0.002	0.18	0.001		0.49	0.002	0.5	0.002	0.51	0.001	0.48	0.002
	Bacteria	Firmicutes	Clostridia	Clostridiales	Lachnospiraceae	--	0	0	0	0		0.01	0	0.01	0	0	0	0.01	0		0.02	0	0.02	0	0.01	0	0.02	0
	Bacteria	Firmicutes	Clostridia	Clostridiales	Lachnospiraceae	possible genus Sk003-Sk004	0	0	0	0		0	0	0	0	0	0	0	0		0	0	0.01	0	0	0	0.01	0
	Bacteria	Firmicutes	Clostridia	Clostridiales	Lachnospiraceae	possible genus Sk018	0	0	0	0		0.01	0	0.01	0	0	0	0.01	0		0.01	0	0.01	0	0.01	0	0.01	0
	Bacteria	Firmicutes	Clostridia	Clostridiales	Lachnospiraceae	probable genus 10	0.12	0.002	0	0		0.17	0.001	0.19	0.001	0.17	0.001	0.2	0.001		0.22	0.001	0.2	0.001	0.19	0.001	0.23	0.001
	Bacteria	Firmicutes	Clostridia	Clostridiales	Lachnospiraceae	Pseudobutyrivibrio	0.82	0.004	0.28	0.002		1.37	0.012	1.26	0.005	1.79	0.01	0.84	0.004		0.98	0.004	1.09	0.004	1.13	0.004	0.95	0.003
	Bacteria	Firmicutes	Clostridia	Clostridiales	Lachnospiraceae	Roseburia	0.88	0.005	8.87	0.072		0.4	0.003	0.66	0.007	0.92	0.006	0.14	0.001		0.29	0.001	0.36	0.001	0.31	0.001	0.34	0.001
	Bacteria	Firmicutes	Clostridia	Clostridiales	Lachnospiraceae	Shuttleworthia	0.15	0.001	0.03	0.001		0.08	0.001	0.05	0.001	0.12	0.001	0.02	0		0.11	0.001	0.11	0.001	0.1	0	0.12	0.001
	Bacteria	Firmicutes	Clostridia	Clostridiales	Lachnospiraceae	Stomatobaculum	0	0	0.01	0		0	0	0	0	0	0	0	0		0	0	0	0	0	0	0	0
	Bacteria	Firmicutes	Clostridia	Clostridiales	Lachnospiraceae	Syntrophococcus	0.11	0.001	2.05	0.018		0.14	0.001	0.11	0.001	0.15	0.001	0.1	0		0.06	0	0.05	0	0.05	0	0.06	0
	Bacteria	Firmicutes	Clostridia	Clostridiales	Lachnospiraceae	Tyzzerella 3	0.1	0.001	0.01	0		0.07	0.001	0.08	0	0.07	0.001	0.09	0.001		0.06	0	0.08	0	0.06	0	0.08	0
	Bacteria	Firmicutes	Clostridia	Clostridiales	Lachnospiraceae	Tyzzerella 4	0	0	0	0		0.01	0	0.01	0	0.01	0	0	0		0	0	0	0	0	0	0	0
	Bacteria	Firmicutes	Clostridia	Clostridiales	Lachnospiraceae	Tyzzerella	0	0	0	0		0	0	0	0	0	0	0	0		0	0	0.01	0	0.01	0	0.01	0
	Bacteria	Firmicutes	Clostridia	Clostridiales	Lachnospiraceae	uncultured	0.16	0.001	0.13	0.001		0.29	0.001	0.28	0.001	0.28	0.001	0.3	0.001		0.29	0.001	0.26	0	0.27	0.001	0.28	0.001
	Bacteria	Firmicutes	Clostridia	Clostridiales	Peptococcaceae	Thermincola	0.01	0	0	0		0.01	0	0.01	0	0.01	0	0.01	0		0	0	0	0	0	0	0	0
	Bacteria	Firmicutes	Clostridia	Clostridiales	Peptococcaceae	uncultured	0	0	0	0		0.02	0	0.03	0	0	0	0.04	0		0.01	0	0.01	0	0.01	0	0.01	0
	Bacteria	Firmicutes	Clostridia	Clostridiales	Peptostreptococcaceae	Intestinibacter	0	0	0	0		0	0	0	0	0	0	0	0		0	0	0	0	0	0	0	0
	Bacteria	Firmicutes	Clostridia	Clostridiales	Ruminococcaceae	[Eubacterium] coprostanoligenes group	1	0.004	0.36	0.002		1.21	0.003	1.14	0.003	1.08	0.004	1.27	0.002		1.3	0.004	1.29	0.004	1.19	0.003	1.39	0.005
	Bacteria	Firmicutes	Clostridia	Clostridiales	Ruminococcaceae	Anaerotruncus	0.05	0.001	0.03	0		0.07	0	0.09	0.001	0.05	0	0.11	0.001		0.23	0.001	0.26	0.001	0.23	0.001	0.26	0.001
	Bacteria	Firmicutes	Clostridia	Clostridiales	Ruminococcaceae	Candidatus Soleaferrea	0	0	0	0		0.01	0	0	0	0.01	0	0	0		0.04	0.001	0.01	0	0.04	0.001	0.01	0
	Bacteria	Firmicutes	Clostridia	Clostridiales	Ruminococcaceae	Faecalibacterium	0	0	0	0		0.01	0	0.01	0	0.01	0	0.01	0		0.03	0	0.04	0	0.03	0	0.04	0
	Bacteria	Firmicutes	Clostridia	Clostridiales	Ruminococcaceae	Fastidiosipila	0	0	0	0		0	0	0	0	0	0	0	0		0	0	0	0	0	0	0	0
	Bacteria	Firmicutes	Clostridia	Clostridiales	Ruminococcaceae	Hydrogenoanaerobacterium	0	0	0	0		0	0	0	0	0	0	0	0		0	0	0	0	0	0	0	0
	Bacteria	Firmicutes	Clostridia	Clostridiales	Ruminococcaceae	Intestinimonas	0.12	0.002	0	0		0	0	0	0	0	0	0	0		0	0	0	0	0	0	0	0
	Bacteria	Firmicutes	Clostridia	Clostridiales	Ruminococcaceae	Oscillibacter	0	0	0	0		0	0	0	0	0	0	0	0		0	0	0	0	0	0	0	0
	Bacteria	Firmicutes	Clostridia	Clostridiales	Ruminococcaceae	Oscillospira	0	0	0	0		0.01	0	0.01	0	0.02	0	0	0		0.01	0	0	0	0	0	0	0
	Bacteria	Firmicutes	Clostridia	Clostridiales	Ruminococcaceae	--	0	0	0	0		0	0	0	0	0	0	0	0		0	0	0	0	0	0	0	0
	Bacteria	Firmicutes	Clostridia	Clostridiales	Ruminococcaceae	Papillibacter	0.03	0	0	0		0.11	0.001	0.13	0.001	0.05	0	0.19	0.001		0.14	0.001	0.15	0.001	0.16	0.001	0.14	0.001
	Bacteria	Firmicutes	Clostridia	Clostridiales	Ruminococcaceae	Ruminiclostridium 1	0.01	0	0	0		0.03	0	0.03	0	0.03	0	0.03	0		0.08	0	0.09	0	0.08	0	0.1	0
	Bacteria	Firmicutes	Clostridia	Clostridiales	Ruminococcaceae	Ruminiclostridium 5	0.18	0.001	0	0		0.23	0.001	0.35	0.002	0.23	0.001	0.34	0.002		0.19	0.001	0.23	0.001	0.2	0.001	0.21	0.001
	Bacteria	Firmicutes	Clostridia	Clostridiales	Ruminococcaceae	Ruminiclostridium 6	0.1	0.001	0	0		0.09	0.001	0.12	0.001	0.13	0.001	0.08	0		0.07	0	0.08	0	0.08	0	0.08	0
	Bacteria	Firmicutes	Clostridia	Clostridiales	Ruminococcaceae	Ruminiclostridium 9	5.22	0.067	0	0		0.93	0.007	1.29	0.014	1.85	0.012	0.37	0.003		0.2	0.002	0.16	0.001	0.18	0.001	0.18	0.002
	Bacteria	Firmicutes	Clostridia	Clostridiales	Ruminococcaceae	Ruminiclostridium	0	0	0	0		0.02	0	0.02	0	0.01	0	0.03	0		0.08	0	0.08	0.001	0.09	0	0.08	0
	Bacteria	Firmicutes	Clostridia	Clostridiales	Ruminococcaceae	Ruminococcaceae NK4A214 group	2.14	0.012	0.1	0.001		2.26	0.009	2.05	0.008	2.53	0.008	1.78	0.007		3.05	0.007	2.94	0.006	3.16	0.008	2.83	0.005
	Bacteria	Firmicutes	Clostridia	Clostridiales	Ruminococcaceae	Ruminococcaceae UCG-001	0.06	0.001	0	0		0.03	0	0.06	0.001	0.06	0.001	0.03	0		0.03	0	0.02	0	0.03	0	0.03	0
	Bacteria	Firmicutes	Clostridia	Clostridiales	Ruminococcaceae	Ruminococcaceae UCG-002	0.29	0.003	0.02	0.001		0.11	0	0.22	0.001	0.22	0.001	0.11	0.001		0.22	0.001	0.21	0.001	0.23	0.001	0.2	0
	Bacteria	Firmicutes	Clostridia	Clostridiales	Ruminococcaceae	Ruminococcaceae UCG-003	0	0	0	0		0	0	0.01	0	0	0	0.01	0		0.01	0	0	0	0	0	0.01	0
	Bacteria	Firmicutes	Clostridia	Clostridiales	Ruminococcaceae	Ruminococcaceae UCG-004	0.04	0	0.02	0		0.06	0	0.05	0	0.06	0	0.05	0		0.08	0	0.07	0	0.08	0	0.08	0
	Bacteria	Firmicutes	Clostridia	Clostridiales	Ruminococcaceae	Ruminococcaceae UCG-005	0.45	0.002	0.03	0		0.31	0.001	0.48	0.003	0.36	0.002	0.43	0.002		1.1	0.004	0.9	0.004	1.05	0.005	0.95	0.003
	Bacteria	Firmicutes	Clostridia	Clostridiales	Ruminococcaceae	Ruminococcaceae UCG-007	0.15	0.003	0	0		0.07	0	0.09	0.001	0.1	0.001	0.06	0		0.03	0	0.08	0.002	0.08	0.002	0.02	0
	Bacteria	Firmicutes	Clostridia	Clostridiales	Ruminococcaceae	Ruminococcaceae UCG-008	0	0	0.06	0.001		0	0	0.02	0	0.02	0	0	0		0	0	0	0	0	0	0	0
	Bacteria	Firmicutes	Clostridia	Clostridiales	Ruminococcaceae	Ruminococcaceae UCG-009	0.01	0	0	0		0.01	0	0.01	0	0.01	0	0.01	0		0.01	0	0.01	0	0.01	0	0.01	0
	Bacteria	Firmicutes	Clostridia	Clostridiales	Ruminococcaceae	Ruminococcaceae UCG-010	0.23	0.001	0.01	0		0.36	0.001	0.51	0.003	0.29	0.001	0.58	0.002		0.67	0.002	0.61	0.001	0.63	0.002	0.66	0.002
	Bacteria	Firmicutes	Clostridia	Clostridiales	Ruminococcaceae	Ruminococcaceae UCG-011	0	0	0	0		0	0	0.01	0	0	0	0.01	0		0	0	0	0	0	0	0	0
	Bacteria	Firmicutes	Clostridia	Clostridiales	Ruminococcaceae	Ruminococcaceae UCG-012	0	0	0	0		0.03	0	0.06	0.001	0.01	0	0.08	0.001		0.01	0	0.01	0	0.01	0	0.01	0
	Bacteria	Firmicutes	Clostridia	Clostridiales	Ruminococcaceae	Ruminococcaceae UCG-013	0.06	0.001	0.01	0		0.06	0	0.12	0.001	0.06	0	0.11	0.001		0.08	0	0.08	0	0.08	0	0.07	0
	Bacteria	Firmicutes	Clostridia	Clostridiales	Ruminococcaceae	Ruminococcaceae UCG-014	1.05	0.004	1.76	0.012		1.19	0.003	1.48	0.006	1.28	0.004	1.39	0.005		0.64	0.002	0.72	0.003	0.67	0.003	0.69	0.002
	Bacteria	Firmicutes	Clostridia	Clostridiales	Ruminococcaceae	Ruminococcaceae V9D2013 group	0.01	0	0.04	0.001		0.03	0	0.03	0	0.02	0	0.04	0		0.02	0	0.02	0	0.02	0	0.02	0
	Bacteria	Firmicutes	Clostridia	Clostridiales	Ruminococcaceae	Ruminococcus 1	2.42	0.014	1.01	0.01		1.04	0.003	1.2	0.004	0.98	0.004	1.27	0.003		1.94	0.009	2.17	0.009	1.84	0.009	2.27	0.009
	Bacteria	Firmicutes	Clostridia	Clostridiales	Ruminococcaceae	Ruminococcus 2	0.81	0.003	0.01	0		0.39	0.003	0.46	0.002	0.4	0.003	0.46	0.002		0.25	0.001	0.27	0.001	0.29	0.001	0.23	0.001
	Bacteria	Firmicutes	Clostridia	Clostridiales	Ruminococcaceae	Saccharofermentans	1	0.009	0.01	0		0.72	0.003	0.85	0.003	0.65	0.003	0.92	0.002		1.04	0.003	1.04	0.002	0.98	0.002	1.09	0.003
	Bacteria	Firmicutes	Clostridia	Clostridiales	Ruminococcaceae	Subdoligranulum	0	0	0	0		0	0	0	0	0	0	0	0		0.01	0	0.01	0	0.01	0	0.01	0
	Bacteria	Firmicutes	Clostridia	Clostridiales	Ruminococcaceae	uncultured	0.09	0.001	0.01	0		0.07	0	0.08	0	0.06	0	0.09	0		0.09	0	0.09	0	0.09	0	0.09	0
	Bacteria	Firmicutes	Erysipelotrichia	Erysipelotrichales	Erysipelotrichaceae	[Anaerorhabdus] furcosa group	0.05	0	0.01	0		0.06	0	0.05	0	0.06	0	0.06	0		0.1	0	0.1	0	0.1	0	0.1	0
	Bacteria	Firmicutes	Erysipelotrichia	Erysipelotrichales	Erysipelotrichaceae	Allobaculum	0	0	0.01	0		0	0	0	0	0	0	0	0		0.02	0	0.02	0	0.02	0	0.02	0
	Bacteria	Firmicutes	Erysipelotrichia	Erysipelotrichales	Erysipelotrichaceae	Asteroleplasma	0.03	0	0.01	0		0.01	0	0.01	0	0.01	0	0.01	0		0.02	0	0.02	0	0.02	0	0.02	0
	Bacteria	Firmicutes	Erysipelotrichia	Erysipelotrichales	Erysipelotrichaceae	Catenibacterium	0	0	0	0		0	0	0	0	0	0	0	0		0.01	0	0.01	0	0.01	0	0.01	0
	Bacteria	Firmicutes	Erysipelotrichia	Erysipelotrichales	Erysipelotrichaceae	Erysipelatoclostridium	0	0	0	0		0.01	0	0.01	0	0.01	0	0.01	0		0	0	0	0	0	0	0	0
	Bacteria	Firmicutes	Erysipelotrichia	Erysipelotrichales	Erysipelotrichaceae	Erysipelothrix	0	0	0	0		0	0	0	0	0	0	0	0		0	0	0	0	0	0	0	0
	Bacteria	Firmicutes	Erysipelotrichia	Erysipelotrichales	Erysipelotrichaceae	Erysipelotrichaceae UCG-001	0.01	0	0.89	0.008		0.05	0	0.03	0	0.05	0	0.03	0		0	0	0	0	0	0	0	0
	Bacteria	Firmicutes	Erysipelotrichia	Erysipelotrichales	Erysipelotrichaceae	Erysipelotrichaceae UCG-002	2.3	0.048	7.89	0.077		0.02	0	0.02	0	0.03	0	0.01	0		0	0	0	0	0.01	0	0	0
	Bacteria	Firmicutes	Erysipelotrichia	Erysipelotrichales	Erysipelotrichaceae	Erysipelotrichaceae UCG-004	0.12	0	0.01	0		0.69	0.01	0.34	0.001	0.71	0.01	0.32	0.001		0.45	0.002	0.51	0.002	0.5	0.002	0.46	0.002
	Bacteria	Firmicutes	Erysipelotrichia	Erysipelotrichales	Erysipelotrichaceae	Erysipelotrichaceae UCG-006	0	0	0.37	0.003		0	0	0	0	0	0	0	0		0	0	0	0	0	0	0	0
	Bacteria	Firmicutes	Erysipelotrichia	Erysipelotrichales	Erysipelotrichaceae	Erysipelotrichaceae UCG-007	0	0	0.76	0.013		0	0	0	0	0	0	0	0		0	0	0	0	0	0	0	0
	Bacteria	Firmicutes	Erysipelotrichia	Erysipelotrichales	Erysipelotrichaceae	Erysipelotrichaceae UCG-008	0.01	0	0	0		0.02	0	0.01	0	0.01	0	0.01	0		0.02	0	0.01	0	0.02	0	0.01	0
	Bacteria	Firmicutes	Erysipelotrichia	Erysipelotrichales	Erysipelotrichaceae	Erysipelotrichaceae UCG-009	0.1	0	0	0		0.18	0.002	0.15	0.001	0.28	0.001	0.06	0		0.4	0.002	0.41	0.001	0.47	0.001	0.34	0.001
	Bacteria	Firmicutes	Erysipelotrichia	Erysipelotrichales	Erysipelotrichaceae	Kandleria	4.4	0.045	0.01	0		0.15	0.003	2.02	0.043	2.15	0.042	0.01	0		0.26	0.003	0.26	0.002	0.19	0.001	0.33	0.003
	Bacteria	Firmicutes	Erysipelotrichia	Erysipelotrichales	Erysipelotrichaceae	--	0	0	0	0		0	0	0	0	0	0	0	0		0	0	0	0	0	0	0	0
	Bacteria	Firmicutes	Erysipelotrichia	Erysipelotrichales	Erysipelotrichaceae	Sharpea	0.01	0	1.76	0.025		0	0	0	0	0	0	0	0		0	0	0	0	0	0	0	0
	Bacteria	Firmicutes	Erysipelotrichia	Erysipelotrichales	Erysipelotrichaceae	Solobacterium	0.17	0.001	2.28	0.016		0.34	0.002	0.42	0.003	0.24	0.001	0.52	0.003		0.22	0.001	0.18	0.001	0.19	0.001	0.22	0.001
	Bacteria	Firmicutes	Erysipelotrichia	Erysipelotrichales	Erysipelotrichaceae	uncultured	0.04	0	0.01	0		0.06	0	0.06	0	0.06	0	0.07	0		0.13	0	0.14	0	0.14	0	0.13	0
	Bacteria	Firmicutes	Negativicutes	Selenomonadales	Acidaminococcaceae	Acidaminococcus	0	0	0.74	0.004		0	0	0	0	0	0	0	0		0	0	0	0	0	0	0	0
	Bacteria	Firmicutes	Negativicutes	Selenomonadales	Acidaminococcaceae	Succiniclasticum	1.02	0.004	2.55	0.012		1.74	0.01	1.44	0.006	1.2	0.005	1.97	0.009		2.43	0.011	2.72	0.005	2.42	0.01	2.73	0.007
	Bacteria	Firmicutes	Negativicutes	Selenomonadales	Veillonellaceae	Allisonella	0.01	0	0.04	0		0	0	0.01	0	0.01	0	0	0		0	0	0	0	0	0	0	0
	Bacteria	Firmicutes	Negativicutes	Selenomonadales	Veillonellaceae	Anaerovibrio	0.06	0	0	0		0.1	0.001	0.09	0.001	0.16	0.001	0.04	0		0.07	0	0.1	0.001	0.08	0.001	0.08	0.001
	Bacteria	Firmicutes	Negativicutes	Selenomonadales	Veillonellaceae	Dialister	0	0	0.73	0.011		0	0	0	0	0	0	0	0		0	0	0	0	0	0	0	0
	Bacteria	Firmicutes	Negativicutes	Selenomonadales	Veillonellaceae	Megasphaera	0	0	0.52	0.004		0	0	0	0	0	0	0	0		0	0	0	0	0	0	0	0
	Bacteria	Firmicutes	Negativicutes	Selenomonadales	Veillonellaceae	Mitsuokella	0	0	0.18	0.001		0	0	0	0	0	0	0	0		0	0	0	0	0	0	0	0
	Bacteria	Firmicutes	Negativicutes	Selenomonadales	Veillonellaceae	Quinella	0.02	0	0	0		0.06	0.001	0.05	0.001	0.06	0.001	0.05	0.001		0.06	0	0.1	0.001	0.08	0.001	0.08	0.001
	Bacteria	Firmicutes	Negativicutes	Selenomonadales	Veillonellaceae	Schwartzia	0.02	0	0	0		0.03	0	0.03	0	0.05	0	0.01	0		0.04	0	0.03	0	0.03	0	0.03	0
	Bacteria	Firmicutes	Negativicutes	Selenomonadales	Veillonellaceae	Selenomonas 1	0.95	0.003	0.02	0		0.87	0.009	0.51	0.003	1.07	0.007	0.31	0.002		0.88	0.006	1.12	0.008	0.91	0.007	1.09	0.007
	Bacteria	Firmicutes	Negativicutes	Selenomonadales	Veillonellaceae	Selenomonas 3	0.01	0	0.1	0.001		0	0	0	0	0.01	0	0	0		0.01	0	0.01	0	0.01	0	0.01	0
	Bacteria	Firmicutes	Negativicutes	Selenomonadales	Veillonellaceae	Selenomonas 4	0	0	0	0		0.01	0	0	0	0.01	0	0	0		0	0	0	0	0	0	0	0
	Bacteria	Firmicutes	Negativicutes	Selenomonadales	Veillonellaceae	Selenomonas	0	0	0.5	0.009		0.03	0.001	0.01	0	0.03	0.001	0.01	0		0	0	0	0	0	0	0	0
	Bacteria	Firmicutes	Negativicutes	Selenomonadales	Veillonellaceae	uncultured	0.04	0.001	1.38	0.007		0.03	0	0.02	0	0.01	0	0.04	0		0.04	0	0.04	0	0.05	0	0.02	0
	Bacteria	Firmicutes	Negativicutes	Selenomonadales	Veillonellaceae	Veillonellaceae UCG-001	0.09	0	0.04	0		0.09	0	0.14	0.001	0.08	0.001	0.15	0.001		0.07	0	0.08	0	0.08	0	0.07	0
	Bacteria	Fusobacteria	Fusobacteriia	Fusobacteriales	Fusobacteriaceae	Fusobacterium	0	0	0	0		0.01	0	0	0	0.01	0	0	0		0	0	0	0	0	0	0	0
	Bacteria	Gemmatimonadetes	Gemmatimonadetes	BD2-11 terrestrial group	--	--	0	0	0	0		0.01	0	0.01	0	0.01	0	0	0		0	0	0	0	0	0	0	0
	Bacteria	Gemmatimonadetes	Gemmatimonadetes	Gemmatimonadales	Gemmatimonadaceae	uncultured	0	0	0	0		0	0	0	0	0	0	0	0		0	0	0	0	0	0	0	0
	Bacteria	JL-ETNP-Z39	--	--	--	--	0	0	0	0		0	0	0	0	0	0	0	0		0	0	0	0	0	0	0	0
	Bacteria	Lentisphaerae	BS5	--	--	--	0	0	0	0		0.02	0	0.02	0	0	0	0.03	0		0.01	0	0.01	0	0.01	0	0.01	0
	Bacteria	Lentisphaerae	Lentisphaerae RFP12 gut group	--	--	--	0.02	0	0	0		0.09	0.001	0.12	0.001	0.03	0	0.17	0.001		0.08	0	0.09	0	0.08	0	0.09	0
	Bacteria	Lentisphaerae	Lentisphaeria	Victivallales	Victivallaceae	Victivallis	0.01	0	0	0		0.17	0.002	0.13	0.001	0.02	0	0.28	0.001		0.25	0.002	0.26	0.002	0.25	0.002	0.25	0.002
	Bacteria	Lentisphaerae	Oligosphaeria	Oligosphaerales	Oligosphaeraceae	--	0.01	0	0	0		0.04	0	0.03	0	0.01	0	0.07	0		0.07	0	0.07	0	0.07	0	0.08	0
	Bacteria	Lentisphaerae	WCHB1-25	--	--	--	0	0	0	0		0.01	0	0	0	0.01	0	0	0		0.01	0	0.01	0	0.01	0	0.01	0
	Bacteria	Planctomycetes	Pla4 lineage	--	--	--	0	0	0	0		0.01	0	0.01	0	0	0	0.02	0		0	0	0	0	0	0	0	0
	Bacteria	Planctomycetes	Planctomycetacia	Planctomycetales	Planctomycetaceae	p-1088-a5 gut group	0.01	0	0	0		0.02	0	0.02	0	0.01	0	0.03	0		0.03	0	0.03	0	0.03	0	0.04	0
	Bacteria	Planctomycetes	Planctomycetacia	Planctomycetales	Planctomycetaceae	Pirellula	0	0	0	0		0.01	0	0.01	0	0	0	0.01	0		0.01	0	0.01	0	0.01	0	0.01	0
	Bacteria	Proteobacteria	Alphaproteobacteria	Caulobacterales	Caulobacteraceae	Brevundimonas	0	0	0	0		0.01	0	0	0	0	0	0	0		0	0	0.01	0	0.01	0	0	0
	Bacteria	Proteobacteria	Alphaproteobacteria	Rhizobiales	Aurantimonadaceae	Aureimonas	0	0	0	0		0	0	0	0	0	0	0	0		0.01	0	0.01	0	0.01	0	0.01	0
	Bacteria	Proteobacteria	Alphaproteobacteria	Rhizobiales	Hyphomicrobiaceae	Devosia	0	0	0	0		0	0	0	0	0	0	0	0		0.02	0	0.02	0	0.02	0	0.02	0
	Bacteria	Proteobacteria	Alphaproteobacteria	Rhizobiales	Methylobacteriaceae	Methylobacterium	0	0	0	0		0.07	0.001	0.05	0	0.09	0.001	0.03	0		0.02	0	0.02	0	0.02	0	0.01	0
	Bacteria	Proteobacteria	Alphaproteobacteria	Rhizobiales	Phyllobacteriaceae	Aliihoeflea	0	0	0	0		0.01	0	0.01	0	0	0	0.01	0		0	0	0	0	0	0	0	0
	Bacteria	Proteobacteria	Alphaproteobacteria	Rhizobiales	Rhizobiaceae	Rhizobium	0	0	0	0		0.07	0.001	0.04	0	0.06	0.001	0.04	0		0.09	0.001	0.1	0.001	0.12	0.001	0.07	0.001
	Bacteria	Proteobacteria	Alphaproteobacteria	Rhizobiales	Rhodobiaceae	Parvibaculum	0	0	0	0		0	0	0	0	0	0	0	0		0.01	0	0	0	0.01	0	0	0
	Bacteria	Proteobacteria	Alphaproteobacteria	Rhodobacterales	Rhodobacteraceae	Defluviimonas	0	0	0	0		0.01	0	0	0	0.01	0	0	0		0	0	0	0	0	0	0	0
	Bacteria	Proteobacteria	Alphaproteobacteria	Rhodospirillales	Rhodospirillaceae	Thalassospira	0.24	0.002	0	0		0.32	0.002	0.42	0.004	0.14	0.001	0.59	0.003		0.16	0.001	0.22	0.002	0.21	0.002	0.16	0.001
	Bacteria	Proteobacteria	Alphaproteobacteria	Rhodospirillales	Rhodospirillaceae	uncultured	0	0	0	0		0.01	0	0.02	0	0.01	0	0.03	0		0.01	0	0.02	0	0.01	0	0.01	0
	Bacteria	Proteobacteria	Alphaproteobacteria	Rickettsiales	Holosporaceae	uncultured	0	0	0	0		0	0	0	0	0	0	0	0		0	0	0	0	0	0	0	0
	Bacteria	Proteobacteria	Alphaproteobacteria	Rickettsiales	Mitochondria	--	0	0	0	0		0	0	0	0	0	0	0	0		0.01	0	0.01	0	0.01	0	0.01	0
	Bacteria	Proteobacteria	Alphaproteobacteria	Rickettsiales	Rickettsiales Incertae Sedis	Candidatus Captivus	0	0	0	0		0.03	0	0.04	0.001	0.06	0.001	0	0		0.05	0.001	0.05	0	0.07	0.001	0.03	0
	Bacteria	Proteobacteria	Alphaproteobacteria	Rickettsiales	Rickettsiales Incertae Sedis	Candidatus Hepatincola	0	0	0	0		0.03	0	0.06	0.001	0	0	0.09	0.001		0.01	0	0.01	0	0.01	0	0.01	0
	Bacteria	Proteobacteria	Alphaproteobacteria	Sphingomonadales	Sphingomonadaceae	Novosphingobium	0	0	0	0		0	0	0	0	0	0	0	0		0.01	0	0.02	0	0.02	0	0.01	0
	Bacteria	Proteobacteria	Alphaproteobacteria	Sphingomonadales	Sphingomonadaceae	Sphingobium	0	0	0	0		0	0	0	0	0	0	0	0		0.01	0	0.01	0	0.01	0	0.01	0
	Bacteria	Proteobacteria	Alphaproteobacteria	Sphingomonadales	Sphingomonadaceae	Sphingomonas	0.01	0	0	0		0.03	0	0.03	0	0.03	0	0.03	0		0.09	0.001	0.11	0.001	0.13	0.001	0.07	0.001
	Bacteria	Proteobacteria	Alphaproteobacteria	Sphingomonadales	Sphingomonadaceae	Sphingopyxis	0	0	0	0		0	0	0	0	0	0	0	0		0	0	0	0	0	0	0	0
	Bacteria	Proteobacteria	Betaproteobacteria	Burkholderiales	Alcaligenaceae	Achromobacter	0	0	0	0		0	0	0	0	0	0	0.01	0		0	0	0	0	0	0	0	0
	Bacteria	Proteobacteria	Betaproteobacteria	Burkholderiales	Alcaligenaceae	Sutterella	0.01	0	0.01	0		0.01	0	0.03	0	0.02	0	0.02	0		0.15	0.001	0.17	0.001	0.17	0.001	0.15	0.001
	Bacteria	Proteobacteria	Betaproteobacteria	Burkholderiales	Burkholderiaceae	Lautropia	0	0	0	0		0	0	0	0	0	0	0	0		0	0	0.01	0	0.01	0	0	0
	Bacteria	Proteobacteria	Betaproteobacteria	Burkholderiales	Comamonadaceae	Acidovorax	0	0	0	0		0	0	0	0	0	0	0	0		0.01	0	0.01	0	0.01	0	0	0
	Bacteria	Proteobacteria	Betaproteobacteria	Burkholderiales	Comamonadaceae	Comamonas	0	0	0	0		0.02	0.001	0	0	0.02	0.001	0	0		0	0	0	0	0	0	0	0
	Bacteria	Proteobacteria	Betaproteobacteria	Burkholderiales	Comamonadaceae	Delftia	0	0	0	0		0	0	0.01	0	0	0	0.01	0		0	0	0	0	0	0	0	0
	Bacteria	Proteobacteria	Betaproteobacteria	Burkholderiales	Comamonadaceae	Variovorax	0	0	0	0		0	0	0	0	0	0	0	0		0.01	0	0.02	0	0.02	0	0.01	0
	Bacteria	Proteobacteria	Betaproteobacteria	Burkholderiales	Comamonadaceae	Xylophilus	0	0	0	0		0	0	0	0	0	0	0	0		0.01	0	0.01	0	0.01	0	0	0
	Bacteria	Proteobacteria	Betaproteobacteria	Burkholderiales	Oxalobacteraceae	Janthinobacterium	0	0	0	0		0	0	0	0	0	0	0	0		0.02	0	0.02	0	0.03	0	0.01	0
	Bacteria	Proteobacteria	Betaproteobacteria	Neisseriales	Neisseriaceae	Alysiella	0	0	0	0		0	0	0	0	0	0	0	0		0	0	0	0	0	0	0	0
	Bacteria	Proteobacteria	Betaproteobacteria	Neisseriales	Neisseriaceae	Conchiformibius	0	0	0	0		0	0	0	0	0	0	0	0		0	0	0	0	0	0	0	0
	Bacteria	Proteobacteria	Betaproteobacteria	Neisseriales	Neisseriaceae	uncultured	0	0	0	0		0	0	0.01	0	0.01	0	0	0		0	0	0	0	0	0	0	0
	Bacteria	Proteobacteria	Betaproteobacteria	UCT N117	--	--	0	0	0	0		0.01	0	0.01	0	0	0	0.01	0		0	0	0	0	0	0	0	0
	Bacteria	Proteobacteria	Deltaproteobacteria	Desulfobacterales	Desulfobulbaceae	Desulfobulbus	0	0	0	0		0.01	0	0	0	0.01	0	0	0		0	0	0	0	0	0	0	0
	Bacteria	Proteobacteria	Deltaproteobacteria	Desulfobacterales	Nitrospinaceae	Nitrospina	0	0	0	0		0	0	0	0	0	0	0	0		0	0	0	0	0	0	0	0
	Bacteria	Proteobacteria	Deltaproteobacteria	Desulfovibrionales	Desulfovibrionaceae	Desulfovibrio	0.02	0	0.13	0.001		0.03	0	0.03	0	0.04	0	0.03	0		0.04	0	0.04	0	0.04	0	0.04	0
	Bacteria	Proteobacteria	Deltaproteobacteria	Desulfuromonadales	Desulfuromonadaceae	Desulfuromonas	0	0	0	0		0	0	0	0	0	0	0	0		0.01	0	0.01	0	0.01	0	0.01	0
	Bacteria	Proteobacteria	Deltaproteobacteria	Desulfuromonadales	GR-WP33-58	--	0.04	0	0	0		0.07	0	0.09	0	0.06	0	0.1	0		0.09	0	0.08	0	0.09	0	0.09	0
	Bacteria	Proteobacteria	Deltaproteobacteria	Oligoflexales	--	--	0	0	0	0		0.02	0	0.02	0	0.01	0	0.03	0		0.03	0	0.02	0	0.03	0	0.02	0
	Bacteria	Proteobacteria	Epsilonproteobacteria	Campylobacterales	Campylobacteraceae	Campylobacter	0.01	0	0	0		0.01	0	0.01	0	0.01	0	0.01	0		0.01	0	0.01	0	0.01	0	0.01	0
	Bacteria	Proteobacteria	Gammaproteobacteria	Aeromonadales	Succinivibrionaceae	Anaerobiospirillum	0	0	0	0		0	0	0	0	0	0	0	0		0	0	0	0	0	0	0	0
	Bacteria	Proteobacteria	Gammaproteobacteria	Aeromonadales	Succinivibrionaceae	Ruminobacter	0.02	0	0	0		0.03	0	0.03	0.001	0.01	0	0.04	0.001		0.01	0	0.02	0	0.01	0	0.01	0
	Bacteria	Proteobacteria	Gammaproteobacteria	Aeromonadales	Succinivibrionaceae	Succinimonas	0	0	0	0		0	0	0.01	0	0	0	0.01	0		0	0	0	0	0	0	0	0
	Bacteria	Proteobacteria	Gammaproteobacteria	Aeromonadales	Succinivibrionaceae	Succinivibrio	0	0	0	0		0.03	0	0.01	0	0.01	0	0.03	0		0.01	0	0.01	0	0.01	0	0.01	0
	Bacteria	Proteobacteria	Gammaproteobacteria	Aeromonadales	Succinivibrionaceae	Succinivibrionaceae UCG-001	0	0	0.64	0.011		0	0	0	0	0	0	0	0		0	0	0	0	0	0	0	0
	Bacteria	Proteobacteria	Gammaproteobacteria	Aeromonadales	Succinivibrionaceae	Succinivibrionaceae UCG-002	0.04	0.001	0	0		0.04	0	0.03	0	0.03	0	0.05	0		0.02	0	0.03	0.001	0.03	0.001	0.02	0
	Bacteria	Proteobacteria	Gammaproteobacteria	Aeromonadales	Succinivibrionaceae	uncultured	0.01	0	0	0		0.02	0	0.01	0	0.03	0	0.01	0		0.01	0	0.01	0	0.01	0	0.01	0
	Bacteria	Proteobacteria	Gammaproteobacteria	Enterobacteriales	Enterobacteriaceae	Enterobacter	0	0	0	0		0.06	0.001	0.01	0	0.07	0.001	0.01	0		0	0	0	0	0	0	0	0
	Bacteria	Proteobacteria	Gammaproteobacteria	Enterobacteriales	Enterobacteriaceae	Erwinia	0	0	0	0		0.01	0	0.01	0	0.01	0	0.01	0		0.02	0	0.02	0	0.02	0	0.02	0
	Bacteria	Proteobacteria	Gammaproteobacteria	Enterobacteriales	Enterobacteriaceae	Escherichia-Shigella	0	0	0	0		0.03	0.001	0	0	0.03	0.001	0	0		0	0	0	0	0	0	0	0
	Bacteria	Proteobacteria	Gammaproteobacteria	Enterobacteriales	Enterobacteriaceae	Hafnia	0	0	0	0		0.02	0	0	0	0.02	0	0	0		0	0	0	0	0	0	0	0
	Bacteria	Proteobacteria	Gammaproteobacteria	Enterobacteriales	Enterobacteriaceae	Pantoea	0	0	0	0		0.38	0.006	0.1	0.001	0.4	0.006	0.07	0.001		0.01	0	0.01	0	0.01	0	0	0
	Bacteria	Proteobacteria	Gammaproteobacteria	Enterobacteriales	Enterobacteriaceae	Rahnella	0	0	0	0		0	0	0	0	0	0	0	0		0	0	0	0	0	0	0	0
	Bacteria	Proteobacteria	Gammaproteobacteria	Enterobacteriales	Enterobacteriaceae	Tatumella	0	0	0	0		0.01	0	0	0	0.01	0	0	0		0	0	0	0	0	0	0	0
	Bacteria	Proteobacteria	Gammaproteobacteria	Order Incertae Sedis	Family Incertae Sedis	Marinicella	0	0	0	0		0	0	0.01	0	0	0	0	0		0	0	0	0	0	0	0	0
	Bacteria	Proteobacteria	Gammaproteobacteria	Pasteurellales	Pasteurellaceae	Actinobacillus	0	0	0	0		0	0	0	0	0	0	0	0		0.02	0	0.01	0	0.01	0	0.01	0
	Bacteria	Proteobacteria	Gammaproteobacteria	Pasteurellales	Pasteurellaceae	Bibersteinia	0.01	0	0	0		0.01	0	0.01	0	0.01	0	0.02	0		0.08	0.002	0.04	0	0.05	0.001	0.07	0.001
	Bacteria	Proteobacteria	Gammaproteobacteria	Pasteurellales	Pasteurellaceae	Haemophilus	0	0	0	0		0.01	0	0.03	0.001	0.01	0	0.03	0.001		0.02	0.001	0.01	0	0.03	0.001	0.01	0
	Bacteria	Proteobacteria	Gammaproteobacteria	Pasteurellales	Pasteurellaceae	Mannheimia	0	0	0	0		0	0	0.01	0	0	0	0.01	0		0.02	0	0.01	0	0.02	0	0.01	0
	Bacteria	Proteobacteria	Gammaproteobacteria	Pasteurellales	Pasteurellaceae	Pasteurella	0	0	0	0		0	0	0	0	0	0	0	0		0.01	0	0	0	0	0	0.01	0
	Bacteria	Proteobacteria	Gammaproteobacteria	Pasteurellales	Pasteurellaceae	uncultured	0	0	0	0		0	0	0	0	0	0	0	0		0.01	0	0.01	0	0	0	0.01	0
	Bacteria	Proteobacteria	Gammaproteobacteria	Pseudomonadales	Moraxellaceae	Acinetobacter	0.01	0	0	0		0.02	0.001	0.01	0	0.02	0.001	0.01	0		0.01	0	0.02	0	0.02	0	0.01	0
	Bacteria	Proteobacteria	Gammaproteobacteria	Pseudomonadales	Moraxellaceae	Moraxella	0	0	0	0		0.01	0	0.01	0	0.01	0	0.01	0		0.01	0	0.01	0	0	0	0.01	0
	Bacteria	Proteobacteria	Gammaproteobacteria	Pseudomonadales	Moraxellaceae	Psychrobacter	0	0	0	0		0	0	0	0	0	0	0	0		0	0	0	0	0	0	0	0
	Bacteria	Proteobacteria	Gammaproteobacteria	Pseudomonadales	Pseudomonadaceae	Pseudomonas	0	0	0	0		0.01	0	0.01	0	0.01	0	0.01	0		0.04	0	0.04	0	0.05	0	0.03	0
	Bacteria	Proteobacteria	Gammaproteobacteria	Xanthomonadales	Xanthomonadaceae	Koukoulia	0	0	0	0		0.01	0	0	0	0.01	0	0	0		0	0	0	0	0	0	0	0
	Bacteria	Proteobacteria	Gammaproteobacteria	Xanthomonadales	Xanthomonadaceae	Stenotrophomonas	0	0	0	0		0.01	0	0.01	0	0	0	0.02	0		0	0	0	0	0	0	0	0
	Bacteria	Proteobacteria	Gammaproteobacteria	Xanthomonadales	Xanthomonadaceae	Xanthomonas	0	0	0	0		0	0	0	0	0.01	0	0	0		0	0	0	0	0	0	0	0
	Bacteria	Saccharibacteria	--	--	--	--	0	0	0	0		0	0	0	0	0	0	0	0		0.02	0	0.02	0	0.02	0	0.02	0
	Bacteria	Saccharibacteria	Unknown Class	Unknown Order	Unknown Family	Candidatus Saccharimonas	0.16	0.001	0	0		0.36	0.002	0.5	0.004	0.61	0.004	0.26	0.001		0.58	0.002	0.63	0.002	0.6	0.003	0.6	0.002
	Bacteria	SHA-109	--	--	--	--	0.16	0.003	0	0		0.02	0	0.04	0	0.03	0	0.03	0		0.09	0.001	0.08	0.001	0.08	0.001	0.09	0.001
	Bacteria	Spirochaetae	Spirochaetes	Spirochaetales	PL-11B10	--	0	0	0	0		0	0	0.01	0	0	0	0.01	0		0.01	0	0	0	0.01	0	0	0
	Bacteria	Spirochaetae	Spirochaetes	Spirochaetales	Spirochaetaceae	--	0	0	0	0		0.01	0	0.01	0	0.01	0	0.01	0		0.02	0	0.02	0	0.02	0	0.02	0
	Bacteria	Spirochaetae	Spirochaetes	Spirochaetales	Spirochaetaceae	Sphaerochaeta	0.14	0.001	0.08	0.001		0.05	0	0.07	0	0.04	0	0.08	0		0.03	0	0.06	0	0.05	0	0.04	0
	Bacteria	Spirochaetae	Spirochaetes	Spirochaetales	Spirochaetaceae	Spirochaeta 2	0.01	0	0	0		0.04	0	0.06	0	0.05	0	0.05	0		0.05	0	0.05	0	0.05	0	0.05	0
	Bacteria	Spirochaetae	Spirochaetes	Spirochaetales	Spirochaetaceae	Treponema 2	0.42	0.004	0.04	0.001		0.5	0.004	0.46	0.003	0.6	0.005	0.36	0.002		0.33	0.001	0.36	0.002	0.34	0.002	0.35	0.001
	Bacteria	Spirochaetae	Spirochaetes	Spirochaetales	Spirochaetaceae	Treponema	0	0	0	0		0	0	0	0	0	0	0	0		0	0	0.01	0	0	0	0.01	0
	Bacteria	Synergistetes	Synergistia	Synergistales	Synergistaceae	Cloacibacillus	0	0	0	0		0.01	0	0.02	0	0.01	0	0.02	0		0	0	0	0	0	0	0	0
	Bacteria	Synergistetes	Synergistia	Synergistales	Synergistaceae	Fretibacterium	0	0	0	0		0	0	0.01	0	0	0	0.01	0		0	0	0	0	0	0	0	0
	Bacteria	Synergistetes	Synergistia	Synergistales	Synergistaceae	Pyramidobacter	0.01	0	0.02	0		0.01	0	0.01	0	0.01	0	0.01	0		0.01	0	0.01	0	0.01	0	0.01	0
	Bacteria	Synergistetes	Synergistia	Synergistales	Synergistaceae	uncultured	0	0	0	0		0	0	0	0	0	0	0.01	0		0	0	0	0	0	0	0	0
	Bacteria	Tenericutes	Mollicutes	Acholeplasmatales	Acholeplasmataceae	Acholeplasma	0	0	0	0		0	0	0	0	0	0	0	0		0	0	0	0	0	0	0	0
	Bacteria	Tenericutes	Mollicutes	Anaeroplasmatales	Anaeroplasmataceae	Anaeroplasma	0.07	0.001	0	0		0.2	0.001	0.28	0.002	0.21	0.001	0.27	0.001		0.55	0.002	0.68	0.004	0.69	0.003	0.54	0.003
	Bacteria	Tenericutes	Mollicutes	EMP-G18	--	--	0	0	0	0		0	0	0	0	0	0	0	0		0.01	0	0	0	0.01	0	0.01	0
	Bacteria	Tenericutes	Mollicutes	Entomoplasmatales	Entomoplasmataceae	Incertae Sedis	0	0	0	0		0	0	0	0	0	0	0	0		0	0	0	0	0	0	0	0
	Bacteria	Tenericutes	Mollicutes	Mollicutes Incertae Sedis	Unknown Family	Candidatus Phytoplasma	0	0	0	0		0	0	0	0	0	0	0	0		0	0	0	0	0	0	0	0
	Bacteria	Tenericutes	Mollicutes	Mollicutes RF9	--	--	0.87	0.004	0.43	0.003		1.29	0.005	1.58	0.006	1.38	0.005	1.49	0.005		1.4	0.005	1.52	0.004	1.41	0.004	1.51	0.005
	Bacteria	Tenericutes	Mollicutes	Mycoplasmatales	Mycoplasmataceae	Mycoplasma	0	0	0	0		0	0	0	0	0	0	0	0		0	0	0	0	0	0	0	0
	Bacteria	Tenericutes	Mollicutes	Mycoplasmatales	Mycoplasmataceae	uncultured	0	0	0	0		0.04	0.001	0	0	0.04	0.001	0.01	0		0.01	0	0.01	0	0.01	0	0.02	0
	Bacteria	Tenericutes	Mollicutes	NB1-n	--	--	0.01	0	0	0		0.03	0	0.02	0	0.01	0	0.03	0		0.06	0	0.07	0	0.07	0	0.06	0
	Bacteria	Tenericutes	Mollicutes	--	--	--	0	0	0	0		0	0	0	0	0	0	0.01	0		0.02	0	0.03	0	0.02	0	0.03	0
	Bacteria	Verrucomicrobia	OPB35 soil group	--	--	--	0	0	0	0		0	0	0	0	0	0	0	0		0	0	0	0	0	0	0	0
	Bacteria	Verrucomicrobia	Opitutae	Opitutae vadinHA64	--	--	0	0	0	0		0	0	0	0	0	0	0	0		0.02	0	0.03	0	0.03	0	0.02	0
	Bacteria	--	--	--	--	Other genera	0.1	0	0.08	0		0.21	0.001	0.17	0.001	0.18	0.001	0.2	0.001		0.19	0.001	0.2	0.001	0.2	0.001	0.18	0.001
