# Supplementary material for: Effect of Divergent Feeding Regimes During Early Life on the Rumen Microbiota in Calves
Source: Front Microbiol. 2021 Oct 20;12:711040. doi: 10.3389/fmicb.2021.711040 (PMC8565576; doi:10.3389/fmicb.2021.711040)
Supplement: Supplementary file 4 [file Table_3.xlsx]

## Sheet: Supplementary Table S3. Archaea
	Supplementary Table 3. Taxa composition of the ruminal archaea comunity across the three measurement periods in calves. Results are means and standard desviation of the mean (SD)
								P01					P02									P03
								FO		CO			FO		CO		HQ		LQ			FO		CO		HQ		LQ
	Domain	Phylum	Class	Order	Family	Genus	Species	Mean	SD	Mean	SD		Mean	SD	Mean	SD	Mean	SD	Mean	SD		Mean	SD	Mean	SD	Mean	SD	Mean	SD
	Archaea	Euryarchaeota	Methanobacteria	Methanobacteriales	Methanobacteriaceae	Methanobacterium	Methanobacterium alkaliphilum	0	0	0	0		0.13	0.004	0	0	0	0	0.13	0.004		1.09	0.011	1.69	0.014	1.09	0.013	1.69	0.012
	Archaea	Euryarchaeota	Methanobacteria	Methanobacteriales	Methanobacteriaceae	Methanobrevibacter	Methanobrevibacter acididurans	0.18	0.002	0	0		0	0	0	0	0	0	0	0		0.01	0	0	0	0	0	0	0
	Archaea	Euryarchaeota	Methanobacteria	Methanobacteriales	Methanobacteriaceae	Methanobrevibacter	Methanobrevibacter boviskoreani clade	0.05	0	71.76	0.214		0.04	0	1.21	0.038	0.04	0	1.21	0.038		0.07	0.001	0.05	0	0.07	0.001	0.04	0
	Archaea	Euryarchaeota	Methanobacteria	Methanobacteriales	Methanobacteriaceae	Methanobrevibacter	Methanobrevibacter gottschalkii clade	60.89	0.17	4.9	0.044		66.32	0.111	60.65	0.135	59.54	0.115	67.43	0.126		64.37	0.044	64.93	0.068	63.16	0.059	66.13	0.051
	Archaea	Euryarchaeota	Methanobacteria	Methanobacteriales	Methanobacteriaceae	Methanobrevibacter	Methanobrevibacter ruminantium clade	29.29	0.18	7.84	0.158		12.49	0.085	13.92	0.078	12.1	0.064	14.31	0.096		12.67	0.039	12.88	0.046	15.57	0.025	9.97	0.038
	Archaea	Euryarchaeota	Methanobacteria	Methanobacteriales	Methanobacteriaceae	Methanobrevibacter	Methanobrevibacter smithii	0.17	0.002	0.17	0.002		0.15	0.002	0.19	0.002	0.23	0.002	0.11	0.002		0.2	0.003	0.09	0	0.19	0.003	0.09	0.001
	Archaea	Euryarchaeota	Methanobacteria	Methanobacteriales	Methanobacteriaceae	Methanobrevibacter	Methanobrevibacter wolinii clade	0	0	0.24	0.005		0	0	0	0	0	0	0	0		0	0	0	0	0	0	0	0
	Archaea	Euryarchaeota	Methanobacteria	Methanobacteriales	Methanobacteriaceae	Methanosphaera	Methanosphaera cuniculi	0.25	0.002	0.13	0.002		0.56	0.005	1.3	0.017	1.71	0.015	0.15	0.003		0.01	0	0	0	0.01	0	0	0
	Archaea	Euryarchaeota	Methanobacteria	Methanobacteriales	Methanobacteriaceae	Methanosphaera	Methanosphaera sp. A4	0.03	0	9.83	0.05		0.07	0.001	0.21	0.002	0.19	0.002	0.08	0.002		0.01	0	0.01	0	0.01	0	0.01	0
	Archaea	Euryarchaeota	Methanobacteria	Methanobacteriales	Methanobacteriaceae	Methanosphaera	Methanosphaera sp. Group5	2.58	0.021	4.92	0.026		9.74	0.071	12.25	0.088	16.85	0.073	5.14	0.032		2.84	0.016	3.61	0.023	2.92	0.02	3.53	0.02
	Archaea	Euryarchaeota	Methanobacteria	Methanobacteriales	Methanobacteriaceae	Methanosphaera	Methanosphaera sp. ISO3-F5	5.37	0.03	0.19	0.002		6.03	0.058	4.47	0.03	7.55	0.052	2.96	0.025		10.79	0.032	7.95	0.034	9.75	0.034	8.99	0.038
	Archaea	Euryarchaeota	Thermoplasmata	Methanomassiliicoccales	Methanomassiliicoccaceae	Group10	Group10 sp.	0.91	0.007	0.01	0		2.8	0.023	3.47	0.033	1.21	0.015	5.06	0.026		5.45	0.029	5.66	0.035	4.18	0.024	6.93	0.033
	Archaea	Euryarchaeota	Thermoplasmata	Methanomassiliicoccales	Methanomassiliicoccaceae	Group11	Group11 sp. BRNA1	0	0	0	0		0.02	0	0.09	0.002	0	0	0.1	0.002		0.02	0	0.05	0.001	0.03	0	0.04	0.001
	Archaea	Euryarchaeota	Thermoplasmata	Methanomassiliicoccales	Methanomassiliicoccaceae	Group12	Group12 sp. ISO4-H5	0.06	0.001	0.01	0		0.15	0.002	0.34	0.005	0.04	0	0.45	0.005		0.44	0.002	0.68	0.004	0.61	0.003	0.51	0.003
	Archaea	Euryarchaeota	Thermoplasmata	Methanomassiliicoccales	Methanomassiliicoccaceae	Group4	Group4 sp. MpT1	0.08	0.001	0	0		0.32	0.003	0.43	0.005	0.14	0.001	0.61	0.004		1.39	0.007	1.8	0.008	1.82	0.01	1.37	0.004
	Archaea	Euryarchaeota	Thermoplasmata	Methanomassiliicoccales	Methanomassiliicoccaceae	Group8	Group8 sp. WGK1	0.02	0	0	0		0.41	0.005	0.45	0.007	0.04	0.001	0.82	0.007		0.44	0.004	0.34	0.001	0.38	0.003	0.4	0.003
	Archaea	Euryarchaeota	Thermoplasmata	Methanomassiliicoccales	Methanomassiliicoccaceae	Group9	Group9 sp. ISO4-G1	0.11	0.001	0	0		0.75	0.011	0.95	0.012	0.32	0.002	1.38	0.014		0.17	0.001	0.23	0.002	0.14	0.001	0.26	0.002
	Archaea	--	--	--	--	--	Other species	0.02	0	0.01	0		0.02	0	0.05	0.001	0.03	0	0.04	0.001		0.05	0.001	0.02	0	0.05	0.001	0.02	0
